# Supplementary material for: TRAPLINE: a standardized and automated pipeline for RNA sequencing data analysis, evaluation and annotation
Source: BMC Bioinformatics. 2016 Jan 6;17:21. doi: 10.1186/s12859-015-0873-9 (PMC4702420; doi:10.1186/s12859-015-0873-9)
Supplement: Additional file 3: Figure S2. — Visualization for RNA transcript quality control and comparison of per base quality score Q. The images are taken before (A) and after (B) quality trimming procedure (removes reads with Q ≤ 20) to estimate the effect of trimming. The quality score Q is plotted to the read position by using the FastQC package in Galaxy (http://www.bioinformatics.babraham.ac.uk/projects/fastqc/). The color indicates the quality of the read: "red" low quality, "orange" median quality, "green" good quality. Red line expresses the mean of the measured values (yellow boxes are inter-quartile range) and the blue line represents the mean quality. (ZIP 81 kb) [file 12859_2015_873_MOESM3_ESM.zip]

Archive with 2 entries (2 files):
- figure s2/FigureS2A.tif
- figure s2/FigureS2B.tif
